# Supplementary material for: Long-run electricity consumption in computing: Exponential growth followed by stabilization due to efficiency gains
Source: iScience. 2026 Feb 3;29(3):114876. doi: 10.1016/j.isci.2026.114876 (PMC12955200; doi:10.1016/j.isci.2026.114876)
Supplement: Table S11. Number of devices, related to Figure 2A [file mmc2.xlsx]

## Sheet: Table S11_related_to_fig2a
	Number of devices
	Device	PCs	Desktops	Laptops	Supercomputers	Smartphones	Servers
	1975	5000	5000	-	11	-	27313.6
	1976	51000	51000	-	26	-	65215
	1977	215600	215600	-	40	-	117808
	1978	507200	507200	-	52	-	190789
	1979	1087200	1087200	-	64	-	264746
	1980	2169200	2169200	-	82	-	367371
	1981	3609200	3607760	1440	100	-	509778
	1982	6409200	6394320	14880	241	-	574797
	1983	11329200	11272008	57192	259	-	764527
	1984	17651200	17515615	135585	573	-	1169000
	1985	33000000	32615684	384316	796	-	1697000
	1986	41191836	40642763	549073	836	-	2382000
	1987	51701550	50808766	892784	1109	-	2972000
	1988	74910346	72974154	1936192	1368	-	3361000
	1989	87744045	85048647	2695398	1634	-	3535000
	1990	102517280	98731055	3786225	1915	-	4482000
	1991	115919664	110932661	4987003	2215	-	5208000
	1992	133852707	126946850	6905857	2535	-	5911000
	1993	151930586	142643098	9287488	2807	-	6419000
	1994	177082348	163260421	13821927	3043	-	6268000
	1995	209691057	186918365	22772692	3325	-	6423000
	1996	245347583	214455860	30891723	3436	-	5641000
	1997	288469875	249664100	38805775	3832	-	7252000
	1998	336707817	288472522	48235295	3788	-	9404000
	1999	394111836	333053351	61058485	3957	-	11796000
	2000	465460671	385462721	79997950	4299	-	14113600
	2001	527835914	430774883	97061031	4308	-	17555100
	2002	590429449	476003390	114426059	4411	-	18492000
	2003	666409514	530360547	136048967	4463	-	20125300
	2004	754780982	591485969	163295013	4724	-	22628300
	2005	848302252	651780434	196521818	4848	-	25131300
	2006	952986564	702873040	250113524	4864	-	27273651
	2007	1098987694	768585544	330402150	5188	122320000	29416002
	2008	1242571808	812246028	430325780	5489	231030000	31558353
	2009	1362988245	838788245	524200000	5633	276847500	33700704
	2010	1461700000	803986313	657713687	5768	425935000	35843055
	2011	1587850000	801255434	786594566	5815	706050000	3.75906e+07
	2012	1666460000	785310007	881149993	5882	1149562000	37606017
	2013	1692120000	765200017	926919983	5809	1686232000	39890165
	2014	1697460000	731996643	965463357	5620	2255229000	3.71478e+07
	2015	1634240000	696186386	938053614	5574	2902925000	3.66445e+07
	2016	1538600000	647727895	890872105	5478	3574561000	3.75056e+07
	2017	1450220000	597759960	852460040	5416	4303131000	3.99363e+07
	2018	1393520000	555995249	837524751	5147	4906898000	4.30025e+07
	2019	1342390000	512191955	830198045	4870	5435748000	4.58835e+07
	2020	1363790000	476276407	887513593	4636	5757734000	5.123e+07
	2021	1435800000	455500436	980299564	4148	6165063000	5.53656e+07
	2022	1459320000	434862516	1024457484	3674	6421776000	6.14818e+07
