# Supplementary material for: Long-run electricity consumption in computing: Exponential growth followed by stabilization due to efficiency gains
Source: iScience. 2026 Feb 3;29(3):114876. doi: 10.1016/j.isci.2026.114876 (PMC12955200; doi:10.1016/j.isci.2026.114876)
Supplement: Table S12. Information computed, related to Figure 2B [file mmc3.xlsx]

## Sheet: Table S12_related_to_fig2b
	Information computed (ExaBytes)
	Device	PCs	Desktops	Laptops	Supercomputers	Smartphones	Servers	Total
	1975	0.0010379	0.0010379	-	0.00432094	-	0.138308	0.143666
	1976	0.0121043	0.0121043	-	0.0172633	-	0.490606	0.519974
	1977	0.0579575	0.0579575	-	0.0360184	-	1.31668	1.41066
	1978	0.195378	0.195378	-	0.0580886	-	3.39559	3.64906
	1979	0.65387	0.65387	-	0.0858806	-	7.62083	8.36058
	1980	2.08088	2.08088	-	0.136152	-	17.1083	19.3253
	1981	5.20803	5.20735	0.000679208	0.224023	-	37.809	43.241
	1982	12.557	12.5454	0.0116014	1.44061	-	66.1349	80.1325
	1983	27.5337	27.4657	0.0680499	1.71035	-	133.782	163.026
	1984	58.2331	57.9482	0.28489	9.98076	-	344.563	412.777
	1985	157.965	156.496	1.46981	20.2552	-	816.269	994.489
	1986	287.546	284.494	3.05155	23.4794	-	1831.94	2142.97
	1987	602.617	593.11	9.50688	62.0354	-	3897.38	4562.03
	1988	2102.19	2050.03	52.1614	126.124	-	8174.85	10403.2
	1989	3296.07	3191.74	104.332	255.361	-	13660.9	17212.4
	1990	5274.54	5041.94	232.598	534.822	-	27222.3	33031.7
	1991	7782.38	7318.04	464.334	1083.48	-	97782.8	106649
	1992	13922.1	12930.1	992.037	1332.02	-	172255	187510
	1993	28694.1	26373.6	2320.49	2156.05	-	289846	320696
	1994	81198.3	73495	7703.24	3416.91	-	440450	525065
	1995	294770	262471	32298.6	4924.28	-	703427	1.00312e+06
	1996	659871	597989	61882	8651.32	-	931539	1.60006e+06
	1997	1.34396e+06	1.23548e+06	108482	18207.5	-	1.20707e+06	2.56923e+06
	1998	2.46802e+06	2.26625e+06	201768	29148.8	-	1.59143e+06	4.0886e+06
	1999	4.4565e+06	4.02096e+06	435545	54873.2	-	2.30043e+06	6.8118e+06
	2000	8.57678e+06	7.46138e+06	1.1154e+06	96401	-	3.77682e+06	1.245e+07
	2001	1.46475e+07	1.24418e+07	2.20568e+06	155871	-	7.17891e+06	2.19823e+07
	2002	2.68738e+07	2.31186e+07	3.75512e+06	315544	-	1.29046e+07	4.00939e+07
	2003	4.68511e+07	4.04159e+07	6.43519e+06	539291	-	2.63467e+07	7.37371e+07
	2004	8.27869e+07	7.12977e+07	1.14891e+07	1.15747e+06	-	4.03259e+07	1.2427e+08
	2005	1.49776e+08	1.27505e+08	2.2271e+07	2.42985e+06	-	6.18671e+07	2.14073e+08
	2006	2.30943e+08	1.87407e+08	4.35361e+07	3.95704e+06	-	1.30661e+08	3.65561e+08
	2007	4.0271e+08	3.14266e+08	8.84439e+07	8.44523e+06	18455	2.01086e+08	6.1226e+08
	2008	6.31869e+08	4.55349e+08	1.7652e+08	1.89963e+07	65047.5	2.91834e+08	9.42765e+08
	2009	9.47998e+08	6.22915e+08	3.25083e+08	3.41256e+07	159703	5.37731e+08	1.52001e+09
	2010	1.50897e+09	8.80861e+08	6.28111e+08	5.27334e+07	508428	7.38961e+08	2.30118e+09
	2011	2.22626e+09	1.21308e+09	1.01318e+09	8.84098e+07	2.14763e+06	9.20522e+08	3.23734e+09
	2012	2.90639e+09	1.49154e+09	1.41485e+09	1.52267e+08	7.71719e+06	1.29536e+09	4.36173e+09
	2013	3.53148e+09	1.78038e+09	1.7511e+09	2.22836e+08	3.02587e+07	1.65491e+09	5.43948e+09
	2014	3.87692e+09	1.94864e+09	1.92828e+09	2.77831e+08	8.27958e+07	3.03134e+09	7.26889e+09
	2015	3.82905e+09	1.92625e+09	1.9028e+09	3.86434e+08	2.21724e+08	3.23393e+09	7.67114e+09
	2016	3.79554e+09	1.9113e+09	1.88423e+09	6.10745e+08	4.86589e+08	3.55247e+09	8.44534e+09
	2017	3.6729e+09	1.83647e+09	1.83643e+09	8.50359e+08	1.03904e+09	5.06257e+09	1.06249e+10
	2018	3.64625e+09	1.79505e+09	1.8512e+09	1.4028e+09	1.71174e+09	5.52467e+09	1.22855e+10
	2019	3.59544e+09	1.72957e+09	1.86587e+09	1.68743e+09	2.62129e+09	5.96936e+09	1.38735e+10
	2020	3.82796e+09	1.72481e+09	2.10315e+09	2.38762e+09	3.72852e+09	7.81341e+09	1.77575e+10
	2021	4.35008e+09	1.82462e+09	2.52547e+09	3.65396e+09	5.10025e+09	1.36828e+10	2.67871e+10
	2022	4.39259e+09	1.77752e+09	2.61507e+09	4.24523e+09	6.84257e+09	1.79681e+10	3.34485e+10
