# Supplementary material for: Long-run electricity consumption in computing: Exponential growth followed by stabilization due to efficiency gains
Source: iScience. 2026 Feb 3;29(3):114876. doi: 10.1016/j.isci.2026.114876 (PMC12955200; doi:10.1016/j.isci.2026.114876)
Supplement: Table S13. Data about world's annual electricity consumption of computing devices, related to Figure 3 [file mmc4.xlsx]

## Sheet: Table S13_related_to_fig3
	World annual electricity consumption of computing devices (TWh)													World electricity consumption (TWh)	Computing as a % of World electricity consumption
	Device	PCs	Desktops	Laptops	Supercomputers	Smartphones	Servers	Datacenters	Total
	1975	0.000728372	0.000728372	-	0.000200625	-	0.00594222	0.0141797	0.0151087				1975	5576.85	2.70919e-06
	1976	0.0074171	0.0074171	-	0.000801551	-	0.0149476	0.035669	0.0438876				1976	5950.39	7.37558e-06
	1977	0.0312693	0.0312693	-	0.000936844	-	0.0284481	0.067885	0.100091				1977	6241.78	1.60357e-05
	1978	0.0733193	0.0733193	-	0.00102315	-	0.0485384	0.115826	0.190168				1978	6560.94	2.89849e-05
	1979	0.15641	0.15641	-	0.0010977	-	0.0709603	0.16933	0.326838				1979	6848.85	4.77216e-05
	1980	0.310134	0.310134	-	0.00120032	-	0.10374	0.247551	0.558886				1980	7004.48	7.97897e-05
	1981	0.512564	0.512525	3.93514e-05	0.00134509	-	0.151662	0.361905	0.875815				1981	7171.5	0.000122124
	1982	0.900298	0.899876	0.000421936	0.0030253	-	0.180162	0.429916	1.33324				1982	7201.83	0.000185125
	1983	1.55306	1.55142	0.00164296	0.00334599	-	0.252462	0.602442	2.15885				1983	7496.36	0.000287986
	1984	2.43422	2.43017	0.00405222	0.0119768	-	0.406698	0.970491	3.41669				1984	7953.75	0.00042957
	1985	4.4793	4.46753	0.0117759	0.0215355	-	0.622005	1.48427	5.98511				1985	8202.11	0.000729704
	1986	5.63944	5.62214	0.0172951	0.0240388	-	0.91983	2.19496	7.85844				1986	8484.12	0.000926253
	1987	7.16811	7.13856	0.029545	0.0534821	-	1.20912	2.88528	10.1069				1987	8866.7	0.00113987
	1988	10.6855	10.616	0.0694551	0.0978141	-	1.4406	3.43766	14.2209				1988	9277.61	0.00153282
	1989	12.5003	12.4015	0.0987948	0.181535	-	1.59631	3.80923	16.4911				1989	9575.48	0.00172222
	1990	14.5533	14.4111	0.142174	0.350977	-	2.13233	5.08832	19.9926				1990	9887.57	0.00202199
	1991	16.3158	16.1254	0.190411	0.685448	-	5.22081	12.4583	29.4595				1991	10113.4	0.00291292
	1992	18.6671	18.3974	0.269651	0.83686	-	6.24284	14.8971	34.401				1992	10190.3	0.00337586
	1993	21.0685	20.6973	0.371188	1.15837	-	7.14238	17.0436	39.2705				1993	10396	0.00377747
	1994	24.0423	23.4788	0.563545	1.23277	-	7.34783	17.5339	42.809				1994	10669.1	0.00401243
	1995	27.2943	26.3607	0.933548	1.28718	-	7.93272	18.9296	47.5111				1995	10997.3	0.00432023
	1996	31.5376	30.2572	1.28038	1.39937	-	12.2241	29.17	62.107				1996	11355.6	0.00546926
	1997	37.1252	35.484	1.64127	1.52669	-	14.9884	35.9019	74.5538				1997	11619.4	0.0064163
	1998	43.3788	41.2952	2.08359	1.65249	-	19.2092	46.1926	91.2239				1998	11929.4	0.00764699
	1999	50.7648	48.0586	2.70615	1.90406	-	23.8086	57.4854	110.154				1999	12273.6	0.00897493
	2000	59.8009	56.143	3.65791	1.99931	-	29.1221	70.6111	132.411				2000	12807.7	0.0103384
	2001	68.4426	63.8617	4.58093	1.82188	-	37.1033	90.3889	160.653				2001	12882.8	0.0124704
	2002	77.3481	71.7894	5.55869	1.50174	-	39.9367	97.7502	176.6				2002	13334.8	0.0132435
	2003	88.1951	81.3865	6.80861	1.7586	-	44.9395	110.511	200.465				2003	13876.8	0.0144461
	2004	100.85	92.412	8.4378	2.13395	-	50.9368	125.844	228.828				2004	14492.6	0.0157893
	2005	116.619	105.892	10.7275	2.34791	-	57.6396	143.066	262.033				2005	15164.4	0.0172795
	2006	134.666	120.254	14.4121	2.28906	-	62.5943	152.522	289.477				2006	15828.8	0.018288
	2007	161.01	140.802	20.2077	2.88477	0.189972	67.4548	161.302	325.387				2007	16606.3	0.0195942
	2008	190.697	162.418	28.2795	3.8372	0.371766	72.2209	169.419	364.326				2008	16891	0.0215692
	2009	216.78	180.488	36.2913	4.74895	0.484274	76.8927	176.887	398.9				2009	16792	0.0237553
	2010	232.294	184.979	47.3156	5.53157	0.790351	81.4702	192.439	431.055				2010	17936.3	0.0240325
	2011	255.753	196.901	58.8519	6.75435	1.35226	82.6587	194.277	458.137				2011	18510.7	0.0247499
	2012	272.257	204.274	67.9833	7.40025	2.53312	82.027	190.936	473.127				2012	18960.4	0.0249534
	2013	283.794	210.151	73.6429	8.36985	4.73933	86.6485	197.821	494.724				2013	19528.5	0.0253335
	2014	273.4	199.284	74.1155	8.76624	7.04953	80.9443	184.565	473.781				2014	19896.1	0.0238127
	2015	251.951	183.894	68.057	9.25697	9.88619	79.1562	179.09	450.184				2015	20202	0.0222841
	2016	231.96	169.61	62.3504	10.3493	13.3319	81.0614	182.965	438.606				2016	20828.9	0.0210575
	2017	207.021	151.038	55.9837	10.8839	17.0493	86.4354	189.33	424.284				2017	21371.8	0.0198526
	2018	188.718	136.671	52.0462	12.0674	20.5136	93.5597	193.917	415.216				2018	22357.1	0.018572
	2019	170.001	121.598	48.4037	12.0117	24.619	100.009	196.547	403.179				2019	22617.4	0.0178261
	2020	162.181	112.301	49.8802	11.9167	28.7057	111.586	209.13	411.934				2020	22597.3	0.0182294
	2021	164.561	109.853	54.7076	11.573	33.4761	120.008	216.861	426.471				2021	23944.9	0.0178105
	2022	151.919	99.234	52.685	10.9576	37.0838	131.611	231.612	431.573				2022	24576.9	0.0175601
