# Supplementary material for: Long-run electricity consumption in computing: Exponential growth followed by stabilization due to efficiency gains
Source: iScience. 2026 Feb 3;29(3):114876. doi: 10.1016/j.isci.2026.114876 (PMC12955200; doi:10.1016/j.isci.2026.114876)
Supplement: Table S14. Data about the energy efficiency of computing devices, related to Figure 4 [file mmc5.xlsx]

## Sheet: Table S14_related_to_fig4
	Energy efficiency of computing devices
	Device	PCs	Desktops	Laptops	Supercomputers	Smartphones	Servers	Datacenters	Aggregate computing efficiency
	1975	8.8836e-18	8.8836e-18	-	1.3427e-16	-	1.45105e-16	6.08085e-17	5.92807e-17
	1976	1.0174e-17	1.0174e-17	-	1.3427e-16	-	2.0462e-16	8.57489e-17	7.38627e-17
	1977	1.15552e-17	1.15552e-17	-	2.39686e-16	-	2.88544e-16	1.20918e-16	8.78641e-17
	1978	1.66128e-17	1.66128e-17	-	3.53945e-16	-	4.3613e-16	1.82767e-16	1.19627e-16
	1979	2.60622e-17	2.60622e-17	-	4.87749e-16	-	6.69534e-16	2.80578e-16	1.59474e-16
	1980	4.18295e-17	4.18295e-17	-	7.07151e-16	-	1.02813e-15	4.30852e-16	2.15571e-16
	1981	6.33449e-17	6.33415e-17	1.07604e-16	1.03831e-15	-	1.55419e-15	6.51307e-16	3.07801e-16
	1982	8.69531e-17	8.69135e-17	1.71415e-16	2.96868e-15	-	2.28851e-15	9.59032e-16	3.74702e-16
	1983	1.10526e-16	1.10369e-16	2.58218e-16	3.18675e-15	-	3.3036e-15	1.38442e-15	4.70783e-16
	1984	1.49141e-16	1.48659e-16	4.38299e-16	5.19527e-15	-	5.28181e-15	2.21342e-15	7.53176e-16
	1985	2.19856e-16	2.18384e-16	7.7813e-16	5.86363e-15	-	8.18136e-15	3.42851e-15	1.03589e-15
	1986	3.17876e-16	3.1547e-16	1.09998e-15	6.08919e-15	-	1.24162e-14	5.2032e-15	1.70006e-15
	1987	5.2411e-16	5.17977e-16	2.00604e-15	7.23132e-15	-	2.00951e-14	8.42113e-15	2.81402e-15
	1988	1.22649e-15	1.20388e-15	4.682e-15	8.0386e-15	-	3.53771e-14	1.48253e-14	4.56061e-15
	1989	1.64385e-15	1.6045e-15	6.58371e-15	8.76963e-15	-	5.33517e-14	2.23578e-14	6.50695e-15
	1990	2.25949e-15	2.18116e-15	1.01993e-14	9.49986e-15	-	7.95897e-14	3.33532e-14	1.03003e-14
	1991	2.97365e-15	2.82925e-15	1.52028e-14	9.85449e-15	-	1.16764e-13	4.89318e-14	2.25692e-14
	1992	4.6496e-15	4.38159e-15	2.29357e-14	9.92304e-15	-	1.72019e-13	7.2087e-14	3.39811e-14
	1993	8.49074e-15	7.94406e-15	3.89737e-14	1.16037e-14	-	2.52994e-13	1.06021e-13	5.09112e-14
	1994	2.1055e-14	1.9515e-14	8.52179e-14	1.72798e-14	-	3.737e-13	1.56604e-13	7.64652e-14
	1995	6.73283e-14	6.20741e-14	2.15692e-13	2.385e-14	-	5.52819e-13	2.31667e-13	1.31627e-13
	1996	1.30442e-13	1.23211e-13	3.0131e-13	3.85422e-14	-	4.75083e-13	1.9909e-13	1.60614e-13
	1997	2.25685e-13	2.17065e-13	4.12064e-13	7.43507e-14	-	5.02066e-13	2.09604e-13	2.14842e-13
	1998	3.54697e-13	3.42133e-13	6.03707e-13	1.09968e-13	-	5.16492e-13	2.14784e-13	2.79417e-13
	1999	5.4729e-13	5.21608e-13	1.00338e-12	1.79666e-13	-	6.02368e-13	2.49481e-13	3.8552e-13
	2000	8.94134e-13	8.28532e-13	1.901e-12	3.00599e-13	-	8.08518e-13	3.33457e-13	5.86179e-13
	2001	1.3342e-12	1.21459e-12	3.00175e-12	5.33373e-13	-	1.20624e-12	4.95142e-13	8.53038e-13
	2002	2.16603e-12	2.00765e-12	4.2115e-12	1.30994e-12	-	2.01446e-12	8.23026e-13	1.41538e-12
	2003	3.31178e-12	3.09589e-12	5.89235e-12	1.9118e-12	-	3.65497e-12	1.4863e-12	2.29315e-12
	2004	5.11767e-12	4.80987e-12	8.48874e-12	3.38152e-12	-	4.93559e-12	1.99773e-12	3.38566e-12
	2005	8.00677e-12	7.50672e-12	1.29427e-11	6.45184e-12	-	6.69153e-12	2.69593e-12	5.0932e-12
	2006	1.06914e-11	9.71568e-12	1.88325e-11	1.0777e-11	-	1.30136e-11	5.34072e-12	7.87285e-12
	2007	1.55928e-11	1.39147e-11	2.72858e-11	1.8251e-11	6.05635e-13	1.85847e-11	7.77191e-12	1.17306e-11
	2008	2.06571e-11	1.74782e-11	3.89142e-11	3.08632e-11	1.09081e-12	2.51918e-11	1.07389e-11	1.61324e-11
	2009	2.72631e-11	2.15162e-11	5.58441e-11	4.4799e-11	2.05593e-12	4.35979e-11	1.8952e-11	2.37558e-11
	2010	4.04975e-11	2.96874e-11	8.27594e-11	5.94324e-11	4.01048e-12	5.65469e-11	2.39395e-11	3.32815e-11
	2011	5.42678e-11	3.84086e-11	1.07328e-10	8.16023e-11	9.90113e-12	6.94275e-11	2.95391e-11	4.40534e-11
	2012	6.65519e-11	4.55207e-11	1.29746e-10	1.28276e-10	1.89928e-11	9.84507e-11	4.2295e-11	5.74735e-11
	2013	7.75783e-11	5.28163e-11	1.4824e-10	1.65979e-10	3.98033e-11	1.19069e-10	5.21539e-11	6.85457e-11
	2014	8.84045e-11	6.09599e-11	1.62199e-10	1.97584e-10	7.32207e-11	2.33472e-10	1.02393e-10	9.56481e-11
	2015	9.47461e-11	6.53029e-11	1.74303e-10	2.60251e-10	1.3982e-10	2.54701e-10	1.12576e-10	1.06232e-10
	2016	1.02011e-10	7.02531e-11	1.884e-10	3.67903e-10	2.27539e-10	2.73214e-10	1.21046e-10	1.20041e-10
	2017	1.10606e-10	7.58026e-11	2.04503e-10	4.87085e-10	3.79935e-10	3.65145e-10	1.66701e-10	1.56118e-10
	2018	1.20454e-10	8.18815e-11	2.21743e-10	7.24717e-10	5.20214e-10	3.68132e-10	1.77613e-10	1.84461e-10
	2019	1.31852e-10	8.86743e-11	2.4032e-10	8.75804e-10	6.63789e-10	3.72112e-10	1.89342e-10	2.14523e-10
	2020	1.47147e-10	9.57512e-11	2.62862e-10	1.24909e-09	8.09757e-10	4.36533e-10	2.32922e-10	2.68745e-10
	2021	1.648e-10	1.03549e-10	2.87793e-10	1.96836e-09	9.49821e-10	7.10806e-10	3.9335e-10	3.91581e-10
	2022	1.80258e-10	1.11671e-10	3.09444e-10	2.4153e-09	1.15033e-09	8.51128e-10	4.83645e-10	4.83179e-10
