# Supplementary material for: Long-run electricity consumption in computing: Exponential growth followed by stabilization due to efficiency gains
Source: iScience. 2026 Feb 3;29(3):114876. doi: 10.1016/j.isci.2026.114876 (PMC12955200; doi:10.1016/j.isci.2026.114876)
Supplement: Table S15. Data about annual electricity consumption per type of computing device, related to Figure 5 [file mmc6.xlsx]

## Sheet: Table S15_related_to_fig5
	Electricity consumption of desktops (TWh)					Electricity consumption of laptops (TWh)				Electricity consumption of smartphones (TWh)			Electricity consumption of datacentres (TWh)
	Source	Our results	Van Heddeghem1	Malmodin2,3,4	Andrae5	Our results	Van Heddeghem1	Malmodin2,3,4	Andrae5	Our results	Malmodin2,3,4	Andrae5	Our results	Van Heddeghem1	Malmodin2,3,4	Andrae5
	1975	0.000728372				-				-			0.0141797
	1976	0.0074171				-				-			0.035669
	1977	0.0312693				-				-			0.067885
	1978	0.0733193				-				-			0.115826
	1979	0.15641				-				-			0.16933
	1980	0.310134				-				-			0.247551
	1981	0.512525				3.93514e-05				-			0.361905
	1982	0.899876				0.000421936				-			0.429916
	1983	1.55142				0.00164296				-			0.602442
	1984	2.43017				0.00405222				-			0.970491
	1985	4.46753				0.0117759				-			1.48427
	1986	5.62214				0.0172951				-			2.19496
	1987	7.13856				0.029545				-			2.88528
	1988	10.616				0.0694551				-			3.43766
	1989	12.4015				0.0987948				-			3.80923
	1990	14.4111				0.142174				-			5.08832
	1991	16.1254				0.190411				-			12.4583
	1992	18.3974				0.269651				-			14.8971
	1993	20.6973				0.371188				-			17.0436
	1994	23.4788				0.563545				-			17.5339
	1995	26.3607				0.933548				-			18.9296
	1996	30.2572				1.28038				-			29.17
	1997	35.484				1.64127				-			35.9019
	1998	41.2952				2.08359				-			46.1926
	1999	48.0586				2.70615				-			57.4854
	2000	56.143				3.65791				-			70.6111
	2001	63.8617				4.58093				-			90.3889
	2002	71.7894				5.55869				-			97.7502
	2003	81.3865				6.80861				-			110.511
	2004	92.412				8.4378				-			125.844
	2005	105.892				10.7275				-			143.066
	2006	120.254				14.4121				-			152.522
	2007	140.802	142.6	219.8		20.2077	21.8	22.05		0.189972			161.302	216	180
	2008	162.418				28.2795				0.371766			169.419
	2009	180.488				36.2913				0.484274			176.887
	2010	184.979			160.6	47.3156			80.4	0.790351		3.5	192.439			196.403
	2011	196.901			156.209	58.8519			79.0744	1.35226		3.9285	194.277			206.438
	2012	204.274	152.1		152.558	67.9833	53.5		80.0894	2.53312		5.45722	190.936	268		238.551
	2013	210.151			148.378	73.6429			83.7469	4.73933		7.30138	197.821			227.541
	2014	199.284				74.1155				7.04953			184.565
	2015	183.894		109.5		68.057		34		9.88619	11.1		179.09		220
	2016	169.61				62.3504				13.3319			182.965
	2017	151.038				55.9837				17.0493			189.33
	2018	136.671				52.0462				20.5136			193.917
	2019	121.598				48.4037				24.619			196.547
	2020	112.301		82.5		49.8802		28.75		28.7057	17.4		209.13		223
	2021	109.853				54.7076				33.4761			216.861
	2022	99.234				52.685				37.0838			231.612
	1 - Van Heddeghem, W., Lambert, S., Lannoo, B., Colle, D., Pickavet, M., & Demeester, P. (2014). Trends in worldwide ICT electricity consumption from 2007 to 2012. Computer Communications, 50, 64–76. https://doi.org/10.1016/j.comcom.2014.02.008
	2 - Malmodin, J., Moberg, A. S., Lundén, D., Finnveden, G., & Lövehagen, N. (2010). Greenhouse gas emissions and operational electricity use in the ICT and entertainment & Media sectors. Journal of Industrial Ecology, 14(5), 770–790. https://doi.org/10.1111/j.1530-9290.2010.00278.x
	3 - Malmodin, J., & Lundén, D. (2018). The energy and carbon footprint of the global ICT and E & M sectors 2010-2015. Sustainability (Switzerland), 10(9). https://doi.org/10.3390/su10093027
	4 - Malmodin, J., Lövehagen, N., Bergmark, P., & Lundén, D. (2024). ICT sector electricity consumption and greenhouse gas emissions – 2020 outcome. Telecommunications Policy, 48(3). https://doi.org/10.1016/j.telpol.2023.102701
	5 - Andrae, A. (2020). New perspectives on internet electricity use in 2030. Engineering and Applied Science Letters (EASL), 3(2), 19–31. https://doi.org/10.30538/psrp-easl2020.0038
