# Supplementary material for: Long-run electricity consumption in computing: Exponential growth followed by stabilization due to efficiency gains
Source: iScience. 2026 Feb 3;29(3):114876. doi: 10.1016/j.isci.2026.114876 (PMC12955200; doi:10.1016/j.isci.2026.114876)
Supplement: Table S16. Useful life of supercomputers by year of installation [file mmc7.xlsx]

## Sheet: TableS16
	Useful life of supercomputers by year of installation
	Year of installation	Last year in use	Useful life (Years)
	1975	1985	11
	1976	1987	12
	1977	1989	13
	1978	1989	12
	1979	1989	11
	1980	1989	10
	1981	1989	9
	1982	1992	11
	1983	1994	12
	1984	1994	11
	1985	1996	12
	1986	1996	11
	1987	1996	10
	1988	1998	11
	1989	2000	12
	1990	2000	11
	1991	2001	11
	1992	2001	10
	1993	2005	13
	1994	2005	12
	1995	2005	11
	1996	2006	11
	1997	2008	12
	1998	2009	12
	1999	2011	13
	2000	2011	12
	2001	2012	12
	2002	2013	12
	2003	2014	12
	2004	2015	12
	2005	2016	12
	2006	2017	12
	2007	2018	12
	2008	2019	12
	2009	2020	12
	2010	2021	12
	2011	2022	12
