# Supplementary material for: Long-run electricity consumption in computing: Exponential growth followed by stabilization due to efficiency gains
Source: iScience. 2026 Feb 3;29(3):114876. doi: 10.1016/j.isci.2026.114876 (PMC12955200; doi:10.1016/j.isci.2026.114876)
Supplement: Table S17. Supercomputers performance [file mmc8.xlsx]

## Sheet: TableS17
		Supercomputers performance (MIPS)
	Year	Average performance	Weighted average performance
	1975	1.73	1.73
	1976	3.8	2.92423
	1977	5.9	3.96575
	1978	8.1	4.91981
	1979	10.2	5.90984
	1980	12.3	7.31256
	1981	21.5	9.8663
	1982	38	26.3263
	1983	66	29.0835
	1984	116	76.7131
	1985	203	112.092
	1986	355	125.341
	1987	622	248.828
	1988	1090	413.909
	1989	1910	685.76
	1990	3347	1217.91
	1991	5865	2034.02
	1992	7061.9	2345.62
	1993	14655.3	3640.93
	1994	16576.1	5113.34
	1995	19521.2	7344.12
	1996	43539.6	11441.9
	1997	91791.9	24635.5
	1998	133481	35502
	1999	251832	63463.5
	2000	417567	99991.4
	2001	644782	172093
	2002	1.67869e+06	361618
	2003	2.50742e+06	560697
	2004	5.64845e+06	1.08047e+06
	2005	1.2343e+07	2.0691e+06
	2006	2.01248e+07	3.80344e+06
	2007	3.54534e+07	7.80894e+06
	2008	8.37266e+07	1.57319e+07
	2009	1.50166e+08	2.8352e+07
	2010	2.11886e+08	4.35978e+07
	2011	3.40832e+08	6.72718e+07
	2012	8.35407e+08	1.28076e+08
	2013	9.75112e+08	1.90712e+08
	2014	1.2586e+09	2.48801e+08
	2015	2.03089e+09	3.57469e+08
	2016	3.72414e+09	5.91817e+08
	2017	3.97339e+09	8.59362e+08
	2018	8.47145e+09	1.43311e+09
	2019	7.90872e+09	1.89874e+09
	2020	2.7458e+10	3.02776e+09
	2021	4.70318e+10	5.11037e+09
	2022	3.31612e+10	6.57636e+09
