# Supplementary material for: Long-run electricity consumption in computing: Exponential growth followed by stabilization due to efficiency gains
Source: iScience. 2026 Feb 3;29(3):114876. doi: 10.1016/j.isci.2026.114876 (PMC12955200; doi:10.1016/j.isci.2026.114876)
Supplement: Table S18. Personal computers performance [file mmc9.xlsx]

## Sheet: TableS18
		Personal computers performance (MIPS)
		Average performance		Weighted average performance
	Year	Desktops	Laptops	Desktops	Laptops
	1975	0.028		0.028
	1976	0.0334664		0.0329305
	1977	0.04		0.0383277
	1978	0.0632456		0.0526535
	1979	0.1		0.0779119
	1980	0.158114		0.117917
	1981	0.25	0.057	0.170584	0.057
	1982	0.306235	0.0973208	0.229699	0.0934188
	1983	0.37512	0.166164	0.292626	0.147237
	1984	0.4595	0.283705	0.35211	0.22614
	1985	0.64	0.484393	0.485488	0.393283
	1986	1.33295	0.827043	0.654336	0.523438
	1987	2.07939	1.41208	0.946074	0.865553
	1988	3.63636	2.41096	1.77751	1.69837
	1989	5.06221	4.11642	2.27768	2.37945
	1990	7.04715	7.02831	3.01415	3.71881
	1991	9.81039	12	3.88565	5.71621
	1992	17.5455	16.3636	5.98723	8.70635
	1993	37.7	31.8798	10.7532	14.7933
	1994	72.6498	62.1084	25.7961	32.1755
	1995	140	121	78.3974	79.297
	1996	302.349	160	154.635	110.947
	1997	652.966	260.771	272.76	153.672
	1998	935	425.01	425.848	226.472
	1999	1113.61	692.69	634.15	375.573
	2000	1326.33	1128.96	962.118	696.74
	2001	2180.83	1840	1360.26	1075.05
	2002	4986.74	2499.88	2196.57	1483.96
	2003	6692.47	3396.41	3302	2046.8
	2004	8981.64	4614.47	4976.69	2902.23
	2005	10785.1	6269.36	7377.29	4263.38
	2006	11949.6	8517.75	9199.81	5904.06
	2007	22143.8	11572.5	12521.8	8028.71
	2008	22025.7	16476.8	15179.7	11008
	2009	24525.1	24783.6	18123.5	15207.3
	2010	41856.4	33090.4	24388.3	21427
	2011	45761.6	35266.9	30995.9	26445.8
	2012	50031.1	37586.5	36467	30815
	2013	54699	40058.7	42708.7	34665.2
	2014	59802.3	42693.4	50099.2	37562.4
	2015	65381.9	45501.5	54513.2	39937
	2016	71481.9	48494.2	59421.5	42598.6
	2017	78151.1	51683.8	64865.4	45530.6
	2018	85442.6	55083.2	70911.1	48574.5
	2019	93414.3	58706.2	77927	51907.5
	2020	102130	62567.4	85212.2	55857.3
	2021	111658	66682.6	93454.4	59898.8
	2022	122076	71068.5	102100	63476.7
