# Supplementary material for: Long-run electricity consumption in computing: Exponential growth followed by stabilization due to efficiency gains
Source: iScience. 2026 Feb 3;29(3):114876. doi: 10.1016/j.isci.2026.114876 (PMC12955200; doi:10.1016/j.isci.2026.114876)
Supplement: Table S19. Personal computers rated power consumption [file mmc10.xlsx]

## Sheet: TableS19
		Personal computers rated power consumption (W)
		Average		Weighted Average
	Year	Desktops	Laptops	Desktops	Laptops
	1975	141.478	-	141.478	-
	1976	145.626	-	145.22	-
	1977	149.775	-	148.698	-
	1978	153.924	-	151.703	-
	1979	158.073	-	155.101	-
	1980	162.222	-	158.653	-
	1981	166.371	31.1109	161.73	31.1109
	1982	170.52	33.5998	165.561	33.3589
	1983	174.669	36.0887	169.502	35.3785
	1984	178.818	38.5776	172.823	37.2282
	1985	182.967	41.0665	177.525	39.7124
	1986	187.115	43.5554	179.466	40.8655
	1987	191.264	46.0443	181.961	42.8593
	1988	195.413	48.5332	186.213	45.9169
	1989	199.562	51.0221	188.391	47.3549
	1990	203.711	53.511	190.969	49.1285
	1991	207.86	55.9999	193.365	50.7902
	1992	212.009	58.4888	196.627	52.9778
	1993	216.158	60.9777	200.195	55.1426
	1994	220.307	63.4666	206.159	58.4478
	1995	224.456	65.9555	216.956	63.0649
	1996	228.604	68.4444	223.046	65.524
	1997	232.753	70.9333	225.977	67.2468
	1998	236.902	73.4222	228.927	69.0794
	1999	241.051	75.9111	232.866	71.5244
	2000	245.2	78.4	238.632	74.9152
	2001	249.349	80.8889	242.741	77.279
	2002	253.498	83.3778	246.117	79.2754
	2003	257.647	85.8667	249.621	81.4072
	2004	261.796	88.3556	253.747	83.9215
	2005	265.944	90.8445	258.962	87.009
	2006	270.093	89.7256	262.935	88.5559
	2007	274.242	88.6067	266.581	88.9989
	2008	278.391	87.4878	270.12	88.7741
	2009	282.54	86.3689	274.047	88.1728
	2010	286.689	85.25	278.369	87.0393
	2011	290.838	84.1311	282.425	85.9874
	2012	294.987	83.0122	286.527	84.9856
	2013	299.136	81.8933	290.463	84.0278
	2014	303.285	80.7744	294.683	83.093
	2015	307.434	79.6555	298.613	82.0185
	2016	311.582	78.5366	302.625	80.8855
	2017	315.731	77.4177	306.7	79.7157
	2018	319.88	76.2988	310.833	78.5799
	2019	324.029	75.1799	315.222	77.4141
	2020	328.178	74.061	319.388	76.1285
	2021	332.327	72.9421	323.676	74.8989
	2022	336.476	71.8232	327.793	73.8727
