# Supplementary material for: Long-run electricity consumption in computing: Exponential growth followed by stabilization due to efficiency gains
Source: iScience. 2026 Feb 3;29(3):114876. doi: 10.1016/j.isci.2026.114876 (PMC12955200; doi:10.1016/j.isci.2026.114876)
Supplement: Table S20. Personal computers hours of use per year [file mmc11.xlsx]

## Sheet: TableS20
		Personal computers hours of use per year
	Year	Home PCs	Office PCs
	1975	13.0357	2080
	1976	16.5909	2080
	1977	20.1461	2080
	1978	23.7013	2080
	1979	27.2565	2080
	1980	30.8117	2080
	1981	34.3669	2080
	1982	37.9221	2080
	1983	41.4773	2080
	1984	45.0325	2080
	1985	48.5877	2080
	1986	52.1429	2080
	1987	83.0136	2080
	1988	113.635	2080
	1989	144.008	2080
	1990	174.132	2080
	1991	204.006	2080
	1992	233.632	2080
	1993	263.009	2080
	1994	274.629	2080
	1995	286.19	2080
	1996	297.691	2080
	1997	309.133	2080
	1998	320.515	2080
	1999	331.837	2080
	2000	343.1	2080
	2001	378.332	2080
	2002	413.231	2080
	2003	447.799	2080
	2004	482.034	2080
	2005	515.938	2080
	2006	549.509	2080
	2007	582.749	2080
	2008	762.476	2080
	2009	942.204	2080
	2010	1121.93	2080
	2011	1301.66	2080
	2012	1481.39	2080
	2013	1661.12	2080
	2014	1584.34	2080
	2015	1456.35	2080
	2016	1443.51	2080
	2017	1358.41	2080
	2018	1290.64	2080
	2019	1222.75	2080
	2020	1192.33	2080
	2021	1180.17	2080
	2022	1040.25	2080
