# Supplementary material for: Long-run electricity consumption in computing: Exponential growth followed by stabilization due to efficiency gains
Source: iScience. 2026 Feb 3;29(3):114876. doi: 10.1016/j.isci.2026.114876 (PMC12955200; doi:10.1016/j.isci.2026.114876)
Supplement: Table S21. Number of new PCs and stock of PCs [file mmc12.xlsx]

## Sheet: TableS21
		Number of new PCs				Stock of PCs
		Desktops		Laptops		Desktops		Laptops
	Year	Home PCs	Office PCs	Home PCs	Office PCs	Home PCs	Office PCs	Home PCs	Office PCs
	1975	50	4950	0	0	50	4950	0	0
	1976	1854.6	44145.4	0	0	1904.6	49095.4	0	0
	1977	11626.5	152973	0	0	13531.1	202069	0	0
	1978	29437.7	262162	0	0	42968.8	464231	0	0
	1979	76136.5	503863	0	0	119105	968095	0	0
	1980	174837	907163	0	0	293943	1.87526e+06	0	0
	1981	276067	1.16249e+06	276.343	1163.66	570058	3.0377e+06	227.533	1212.47
	1982	619236	2.16732e+06	2986.67	10453.3	1.18974e+06	5.20458e+06	2768.6	12111.4
	1983	1.33028e+06	3.54741e+06	11539.6	30772.4	2.52153e+06	8.75048e+06	12793.8	44398.2
	1984	1.5609e+06	4.68271e+06	19598.2	58794.6	4.08322e+06	1.34324e+07	31607.4	103977
	1985	4.53152e+06	1.05735e+07	74619.5	174112	8.61935e+06	2.39963e+07	101563	282753
	1986	2.17352e+06	5.89956e+06	44357.6	120399	1.07912e+07	2.98516e+07	145786	403287
	1987	2.84982e+06	7.48078e+06	94816.7	248894	1.36304e+07	3.71783e+07	239507	653277
	1988	5.61425e+06	1.68427e+07	260852	782556	1.9206e+07	5.37681e+07	509585	1.42661e+06
	1989	4.21816e+06	8.43633e+06	253069	506138	2.33701e+07	6.16786e+07	740654	1.95474e+06
	1990	5.32736e+06	9.43704e+06	393597	697230	2.85615e+07	7.01695e+07	1.0953e+06	2.69092e+06
	1991	5.73652e+06	7.90365e+06	505606	696612	3.40901e+07	7.68426e+07	1.53253e+06	3.45448e+06
	1992	8.09405e+06	1.07067e+07	831886	1.10041e+06	4.166e+07	8.52868e+07	2.26629e+06	4.63957e+06
	1993	9.06229e+06	1.15116e+07	1.06768e+06	1.35626e+06	4.94921e+07	9.3151e+07	3.22243e+06	6.06506e+06
	1994	1.67522e+07	2.04393e+07	2.23258e+06	2.72396e+06	6.1931e+07	1.01329e+08	5.24319e+06	8.57874e+06
	1995	3.49823e+07	4.10021e+07	5.21792e+06	6.11581e+06	8.12708e+07	1.05648e+08	9.90141e+06	1.28713e+07
	1996	2.91168e+07	3.27884e+07	4.81879e+06	5.42643e+06	9.80524e+07	1.16403e+08	1.41242e+07	1.67676e+07
	1997	2.59406e+07	2.80684e+07	4.72922e+06	5.11713e+06	1.15905e+08	1.33759e+08	1.80154e+07	2.07904e+07
	1998	2.91127e+07	3.02696e+07	5.81126e+06	6.0422e+06	1.35978e+08	1.52495e+08	2.27367e+07	2.54985e+07
	1999	4.09038e+07	4.08685e+07	8.8937e+06	8.88603e+06	1.60164e+08	1.72889e+08	2.93628e+07	3.16956e+07
	2000	6.5503e+07	6.28908e+07	1.54446e+07	1.48286e+07	1.90698e+08	1.94765e+08	3.95769e+07	4.04211e+07
	2001	5.57669e+07	5.14505e+07	1.42038e+07	1.31044e+07	2.17339e+08	2.13436e+08	4.89703e+07	4.80907e+07
	2002	5.26044e+07	4.66331e+07	1.44244e+07	1.2787e+07	2.44011e+08	2.31992e+08	5.86576e+07	5.57685e+07
	2003	6.14242e+07	5.23153e+07	1.80787e+07	1.53977e+07	2.76356e+08	2.54004e+08	7.08914e+07	6.51576e+07
	2004	7.85938e+07	6.4304e+07	2.47642e+07	2.02616e+07	3.14094e+08	2.77392e+08	8.67138e+07	7.65812e+07
	2005	9.55719e+07	9.31164e+07	3.21632e+07	3.13368e+07	3.43903e+08	3.07877e+08	1.03692e+08	9.28297e+07
	2006	7.09444e+07	8.73656e+07	3.62542e+07	4.46458e+07	3.5758e+08	3.45293e+08	1.27243e+08	1.22871e+08
	2007	6.06059e+07	1.04344e+08	3.94976e+07	6.80024e+07	3.62196e+08	4.0639e+08	1.55702e+08	1.747e+08
	2008	6.87231e+07	8.86769e+07	5.82443e+07	7.51557e+07	3.69567e+08	4.42679e+08	1.95796e+08	2.3453e+08
	2009	8.16017e+07	8.78383e+07	6.68938e+07	7.20062e+07	3.75704e+08	4.63084e+08	2.34796e+08	2.89404e+08
	2010	7.39577e+07	7.99286e+07	9.46847e+07	1.02329e+08	3.58297e+08	4.45689e+08	2.9311e+08	3.64603e+08
	2011	6.34297e+07	9.21495e+07	8.55277e+07	1.24253e+08	3.49783e+08	4.51472e+08	3.43383e+08	4.43211e+08
	2012	6.0611e+07	8.83935e+07	8.21907e+07	1.19865e+08	3.46772e+08	4.38538e+08	3.89092e+08	4.92058e+08
	2013	6.70324e+07	7.02576e+07	8.74805e+07	9.16895e+07	3.45225e+08	4.19975e+08	4.18185e+08	5.08735e+08
	2014	7.84097e+07	5.7827e+07	1.02126e+08	7.53176e+07	3.43022e+08	3.88974e+08	4.52428e+08	5.13036e+08
	2015	7.70698e+07	4.10063e+07	1.10703e+08	5.89013e+07	3.47011e+08	3.49175e+08	4.67569e+08	4.70485e+08
	2016	7.11413e+07	3.59793e+07	1.07986e+08	5.46133e+07	3.55627e+08	2.92101e+08	4.89123e+08	4.01749e+08
	2017	6.29259e+07	3.61107e+07	1.03976e+08	5.96676e+07	3.58128e+08	2.39632e+08	5.10722e+08	3.41738e+08
	2018	6.08407e+07	3.46846e+07	1.04602e+08	5.96325e+07	3.5102e+08	2.04975e+08	5.2876e+08	3.08765e+08
	2019	7.01147e+07	2.23187e+07	1.29041e+08	4.10758e+07	3.42787e+08	1.69405e+08	5.55613e+08	2.74585e+08
	2020	5.75672e+07	2.45933e+07	1.58995e+08	6.79243e+07	3.23803e+08	1.52474e+08	6.03387e+08	2.84126e+08
	2021	4.87771e+07	3.75675e+07	1.4427e+08	1.11115e+08	2.98562e+08	1.56938e+08	6.42548e+08	3.37752e+08
	2022	5.23129e+07	2.60859e+07	1.38659e+08	6.91424e+07	2.87614e+08	1.47249e+08	6.77566e+08	3.46891e+08
