# Supplementary material for: Long-run electricity consumption in computing: Exponential growth followed by stabilization due to efficiency gains
Source: iScience. 2026 Feb 3;29(3):114876. doi: 10.1016/j.isci.2026.114876 (PMC12955200; doi:10.1016/j.isci.2026.114876)
Supplement: Table S22. Shares of new PCs and shares of total PCs [file mmc13.xlsx]

## Sheet: TableS22
		Shares of new PCs		Shares of total PCs
	Year	Home PCs	Office PCs	Home PCs	Office PCs
	1975	0.01	0.99	0.01	0.99
	1976	0.0403175	0.959683	0.0373452	0.962655
	1977	0.0706349	0.929365	0.0627603	0.93724
	1978	0.100952	0.899048	0.0847177	0.915282
	1979	0.13127	0.86873	0.109552	0.890448
	1980	0.161587	0.838413	0.135507	0.864493
	1981	0.191905	0.808095	0.158009	0.841991
	1982	0.222222	0.777778	0.186062	0.813938
	1983	0.272727	0.727273	0.223699	0.776301
	1984	0.25	0.75	0.233119	0.766881
	1985	0.3	0.7	0.26427	0.73573
	1986	0.269231	0.730769	0.265512	0.734488
	1987	0.275862	0.724138	0.26827	0.73173
	1988	0.25	0.75	0.263189	0.736811
	1989	0.333333	0.666667	0.274785	0.725215
	1990	0.360825	0.639175	0.289286	0.710714
	1991	0.420561	0.579439	0.307304	0.692696
	1992	0.430518	0.569482	0.328169	0.671831
	1993	0.440474	0.559526	0.346964	0.653036
	1994	0.450431	0.549569	0.379339	0.620661
	1995	0.460388	0.539612	0.434793	0.565207
	1996	0.470345	0.529655	0.457215	0.542785
	1997	0.480302	0.519698	0.464244	0.535756
	1998	0.490259	0.509741	0.471372	0.528628
	1999	0.500216	0.499784	0.480897	0.519103
	2000	0.510173	0.489827	0.494724	0.505276
	2001	0.520129	0.479871	0.504531	0.495469
	2002	0.530086	0.469914	0.512625	0.487375
	2003	0.540043	0.459957	0.521072	0.478928
	2004	0.55	0.45	0.531026	0.468974
	2005	0.506507	0.493493	0.527637	0.472363
	2006	0.448136	0.551864	0.508741	0.491259
	2007	0.36742	0.63258	0.47125	0.52875
	2008	0.436614	0.563386	0.454994	0.545006
	2009	0.481597	0.518403	0.447913	0.552087
	2010	0.4806	0.5194	0.445651	0.554349
	2011	0.4077	0.5923	0.436544	0.563456
	2012	0.406773	0.593227	0.441573	0.558427
	2013	0.488254	0.511746	0.451156	0.548844
	2014	0.57554	0.42446	0.468612	0.531388
	2015	0.652713	0.347287	0.498446	0.501554
	2016	0.664124	0.335876	0.549038	0.450962
	2017	0.63538	0.36462	0.599116	0.400884
	2018	0.636907	0.363093	0.631336	0.368664
	2019	0.758543	0.241457	0.669254	0.330746
	2020	0.700668	0.299332	0.679863	0.320137
	2021	0.564912	0.435088	0.65546	0.34454
	2022	0.667267	0.332733	0.66139	0.33861
