# Supplementary material for: Long-run electricity consumption in computing: Exponential growth followed by stabilization due to efficiency gains
Source: iScience. 2026 Feb 3;29(3):114876. doi: 10.1016/j.isci.2026.114876 (PMC12955200; doi:10.1016/j.isci.2026.114876)
Supplement: Table S23. Personal computers word length [file mmc14.xlsx]

## Sheet: TableS23
		Personal computers
		Word length (bits)
	Year	Average	Weighted average
	1975	8	8
	1976	8	8
	1977	8	8
	1978	9	8.57492
	1979	10	9.33517
	1980	11	10.1656
	1981	12	10.8975
	1982	12	11.3791
	1983	12	11.6488
	1984	16	13.2072
	1985	16	14.5074
	1986	20	15.6131
	1987	26.6667	17.9195
	1988	32	22.3714
	1989	32	23.9252
	1990	32	25.3104
	1991	32	26.3323
	1992	32	27.51
	1993	32	28.6919
	1994	32	30.0545
	1995	32	31.5286
	1996	32	32
	1997	34	32.4427
	1998	36	33.2256
	1999	38	34.5626
	2000	40	36.8969
	2001	42	38.8668
	2002	44	40.4925
	2003	46	42.1894
	2004	48	44.1887
	2005	50.6667	46.8979
	2006	53.3333	49.2047
	2007	56.6154	51.6407
	2008	62.1176	54.7609
	2009	64	57.7832
	2010	64	60.5035
	2011	64	62.3882
	2012	64	63.6715
	2013	64	64
	2014	64	64
	2015	64	64
	2016	64	64
	2017	64	64
	2018	64	64
	2019	64	64
	2020	64	64
	2021	64	64
	2022	64	64
