# Supplementary material for: Long-run electricity consumption in computing: Exponential growth followed by stabilization due to efficiency gains
Source: iScience. 2026 Feb 3;29(3):114876. doi: 10.1016/j.isci.2026.114876 (PMC12955200; doi:10.1016/j.isci.2026.114876)
Supplement: Table S24. Electricity consumption of personal computers [file mmc15.xlsx]

## Sheet: TableS24
		Electricity consumption of personal computers (TWh)
	Year	Desktops	Home Desktops	Office Desktops	Laptops	Home Laptops	Office Laptops	Total
	1975	0.000728372	4.61065e-08	0.000728326	-	-	-	0.000728372
	1976	0.0074171	2.2944e-06	0.0074148	-	-	-	0.0074171
	1977	0.0312693	2.02674e-05	0.0312491	-	-	-	0.0312693
	1978	0.0733193	7.72482e-05	0.073242	-	-	-	0.0733193
	1979	0.15641	0.00025176	0.156159	-	-	-	0.15641
	1980	0.310134	0.00071845	0.309416	-	-	-	0.310134
	1981	0.512525	0.00158424	0.51094	3.93514e-05	1.21637e-07	3.92298e-05	0.512564
	1982	0.899876	0.00373483	0.896141	0.000421936	1.7512e-06	0.000420184	0.900298
	1983	1.55142	0.00886379	1.54255	0.00164296	9.38681e-06	0.00163357	1.55306
	1984	2.43017	0.0158891	2.41428	0.00405222	2.64945e-05	0.00402572	2.43422
	1985	4.46753	0.0371733	4.43035	0.0117759	9.79848e-05	0.0116779	4.4793
	1986	5.62214	0.0504912	5.57165	0.0172951	0.000155323	0.0171398	5.63944
	1987	7.13856	0.102946	7.03562	0.029545	0.000426071	0.0291189	7.16811
	1988	10.616	0.203203	10.4128	0.0694551	0.00132945	0.0681256	10.6855
	1989	12.4015	0.317013	12.0845	0.0987948	0.00252544	0.0962694	12.5003
	1990	14.4111	0.474889	13.9362	0.142174	0.00468506	0.137489	14.5533
	1991	16.1254	0.672387	15.453	0.190411	0.00793966	0.182472	16.3158
	1992	18.3974	0.956899	17.4405	0.269651	0.0140253	0.255626	18.6671
	1993	20.6973	1.30295	19.3943	0.371188	0.0233674	0.347821	21.0685
	1994	23.4788	1.75318	21.7256	0.563545	0.0420804	0.521465	24.0423
	1995	26.3607	2.52307	23.8377	0.933548	0.0893529	0.844195	27.2943
	1996	30.2572	3.25529	27.0019	1.28038	0.137752	1.14262	31.5376
	1997	35.484	4.04839	31.4356	1.64127	0.187253	1.45401	37.1252
	1998	41.2952	4.98864	36.3065	2.08359	0.251707	1.83188	43.3788
	1999	48.0586	6.18824	41.8704	2.70615	0.348455	2.35769	50.7648
	2000	56.143	7.80666	48.3363	3.65791	0.508631	3.14928	59.8009
	2001	63.8617	9.97984	53.8819	4.58093	0.715874	3.86506	68.4426
	2002	71.7894	12.4083	59.381	5.55869	0.960784	4.59791	77.3481
	2003	81.3865	15.4455	65.941	6.80861	1.29214	5.51647	88.1951
	2004	92.412	19.2092	73.2028	8.4378	1.75392	6.68388	100.85
	2005	105.892	22.9741	82.9175	10.7275	2.32743	8.4001	116.619
	2006	120.254	25.8326	94.4213	14.4121	3.09597	11.3161	134.666
	2007	140.802	28.1335	112.669	20.2077	4.03766	16.17	161.01
	2008	162.418	38.0581	124.36	28.2795	6.62652	21.653	190.697
	2009	180.488	48.505	131.983	36.2913	9.75304	26.5383	216.78
	2010	184.979	55.95	129.029	47.3156	14.3114	33.0042	232.294
	2011	196.901	64.2938	132.607	58.8519	19.2168	39.635	255.753
	2012	204.274	73.595	130.679	67.9833	24.4927	43.4905	272.257
	2013	210.151	83.2841	126.867	73.6429	29.1851	44.4578	283.794
	2014	199.284	80.075	119.209	74.1155	29.7806	44.3349	273.4
	2015	183.894	75.4549	108.439	68.057	27.925	40.132	251.951
	2016	169.61	77.6767	91.9328	62.3504	28.5548	33.7955	231.96
	2017	151.038	74.6023	76.4352	55.9837	27.6522	28.3315	207.021
	2018	136.671	70.4099	66.2615	52.0462	26.813	25.2332	188.718
	2019	121.598	66.0614	55.5363	48.4037	26.2967	22.107	170.001
	2020	112.301	61.6547	50.6462	49.8802	27.3849	22.4953	162.181
	2021	109.853	57.0242	52.829	54.7076	28.3984	26.3092	164.561
	2022	99.234	49.0363	50.1978	52.685	26.0342	26.6508	151.919
