# Supplementary material for: Long-run electricity consumption in computing: Exponential growth followed by stabilization due to efficiency gains
Source: iScience. 2026 Feb 3;29(3):114876. doi: 10.1016/j.isci.2026.114876 (PMC12955200; doi:10.1016/j.isci.2026.114876)
Supplement: Table S25. Smartphones useful life [file mmc16.xlsx]

## Sheet: TableS25
	Year	Smartphones useful life (years)
	2007	1.75
	2008	1.75
	2009	1.75
	2010	1.75
	2011	1.78898
	2012	1.9946
	2013	2.07712
	2014	2.05994
	2015	2.2416
	2016	2.52597
	2017	2.89236
	2018	3.22342
	2019	3.5363
	2020	3.85189
	2021	4.18381
	2022	4.4499
