# Supplementary material for: Long-run electricity consumption in computing: Exponential growth followed by stabilization due to efficiency gains
Source: iScience. 2026 Feb 3;29(3):114876. doi: 10.1016/j.isci.2026.114876 (PMC12955200; doi:10.1016/j.isci.2026.114876)
Supplement: Table S26. Smartphone performance [file mmc17.xlsx]

## Sheet: TableS26
		Smartphone performance (MIPS)
	Year	Average performance	Weighted average performance
	2007	445.833	445.833
	2008	537.083	500.849
	2009	853.365	734.017
	2010	1325.62	1182.28
	2011	3031.76	2466.19
	2012	5694.53	4607.12
	2013	14456.3	10675.8
	2014	15554.4	14904
	2015	26504.9	20837.1
	2016	38520.2	29527.7
	2017	52641.8	40014.8
	2018	70350.9	52258.6
	2019	99690	68962.6
	2020	115486	84772.7
	2021	152910	105970
	2022	204873	134552
