# Supplementary material for: Long-run electricity consumption in computing: Exponential growth followed by stabilization due to efficiency gains
Source: iScience. 2026 Feb 3;29(3):114876. doi: 10.1016/j.isci.2026.114876 (PMC12955200; doi:10.1016/j.isci.2026.114876)
Supplement: Table S27. Smartphones' hours of use per year [file mmc18.xlsx]

## Sheet: TableS27
	Year	Smartphones hours of use per year
	2007	117.504
	2008	195.192
	2009	272.881
	2010	350.569
	2011	428.258
	2012	505.946
	2013	583.635
	2014	745.573
	2015	855.317
	2016	922.903
	2017	1111.42
	2018	1191.36
	2019	1228.83
	2020	1332.25
	2021	1356.58
	2022	1374.83
