# Supplementary material for: Long-run electricity consumption in computing: Exponential growth followed by stabilization due to efficiency gains
Source: iScience. 2026 Feb 3;29(3):114876. doi: 10.1016/j.isci.2026.114876 (PMC12955200; doi:10.1016/j.isci.2026.114876)
Supplement: Table S28. Smartphones instruction set [file mmc19.xlsx]

## Sheet: TableS28
		Smartphones
		Instruction set (bits)
	Year	Average	Weighted average
	2007	32	32
	2008	32	32
	2009	32	32
	2010	32	32
	2011	32	32
	2012	32	32
	2013	32	32
	2014	40.5333	36.7098
	2015	56.381	47.618
	2016	61.2174	55.5024
	2017	62.72	60.3258
	2018	64	62.2569
	2019	64	63.2275
	2020	64	63.709
	2021	64	63.9414
	2022	64	64
