# Supplementary material for: Long-run electricity consumption in computing: Exponential growth followed by stabilization due to efficiency gains
Source: iScience. 2026 Feb 3;29(3):114876. doi: 10.1016/j.isci.2026.114876 (PMC12955200; doi:10.1016/j.isci.2026.114876)
Supplement: Table S29. Smartphones battery capacity [file mmc20.xlsx]

## Sheet: TableS29
		Smartphones
		Battery capacity (Wh)
	Year	Average	Weighted average
	2007	4.255	4.255
	2008	4.50989	4.40867
	2009	4.96369	4.79245
	2010	5.13606	5.08374
	2011	5.30241	5.24727
	2012	6.54426	6.03712
	2013	8.60108	7.70029
	2014	8.60127	8.564
	2015	10.0878	9.3304
	2016	11.0501	10.2183
	2017	11.2995	10.855
	2018	12.2728	11.4536
	2019	14.3589	12.4085
	2020	16.7425	13.6591
	2021	17.2046	14.8766
	2022	16.9017	15.8211
