# Supplementary material for: Long-run electricity consumption in computing: Exponential growth followed by stabilization due to efficiency gains
Source: iScience. 2026 Feb 3;29(3):114876. doi: 10.1016/j.isci.2026.114876 (PMC12955200; doi:10.1016/j.isci.2026.114876)
Supplement: Table S30. Servers' weighted average performance [file mmc21.xlsx]

## Sheet: TableS30
		Servers weighted average performance (MIPS)
	Year	All servers	Volume servers	Mid-range servers	High end servers
	1975	0.321137	-	-	-
	1976	0.477099	-	-	-
	1977	0.708806	-	-	-
	1978	1.05304	-	-	-
	1979	1.56446	-	-	-
	1980	2.32425	-	-	-
	1981	3.45304	-	-	-
	1982	5.13003	-	-	-
	1983	7.62146	-	-	-
	1984	11.3229	-	-	-
	1985	16.8219	-	-	-
	1986	24.9916	-	-	-
	1987	37.1289	-	-	-
	1988	55.1608	-	-	-
	1989	81.95	-	-	-
	1990	121.75	-	-	-
	1991	180.878	-	-	-
	1992	268.723	-	-	-
	1993	399.23	-	-	-
	1994	593.118	-	-	-
	1995	881.17	-	-	-
	1996	1309.12	56.9081	3641.12	18427.6
	1997	1301.49	114.18	4271.38	21432.2
	1998	1292.07	229.089	5010.73	24926.7
	1999	1431.37	459.64	5878.06	28990.9
	2000	1839.85	922.215	6895.51	33717.9
	2001	2669.07	1850.32	8089.09	39215.5
	2002	4371.89	3712.46	9489.26	45609.6
	2003	7871.61	7448.62	11131.8	53046.2
	2004	10230.7	9437.75	17797.5	105926
	2005	13316	11958.1	28454.7	211519
	2006	24699	22922	49713.1	228482
	2007	33580.6	31392	67376.6	290460
	2008	42838.5	39922.4	91316.1	402574
	2009	70049.9	67327	100309	603152
	2010	86441	80103.7	211917	903665
	2011	99571.8	92677.4	258557	1.21046e+06
	2012	137237	131036	280316	1.28475e+06
	2013	164442	156673	415937	1.3636e+06
	2014	323449	315073	462335	2.78209e+06
	2015	349805	339497	600505	3.23329e+06
	2016	375438	361177	883263	3.8482e+06
	2017	502466	484288	1.29916e+06	4.58004e+06
	2018	509232	490560	1.34091e+06	5.24432e+06
	2019	515673	496913	1.38399e+06	6.00494e+06
	2020	604533	587928	1.42846e+06	5.97608e+06
	2021	979577	963517	1.62678e+06	8.74162e+06
	2022	1.1584e+06	1.12914e+06	3.35354e+06	9.82791e+06
