# Supplementary material for: Long-run electricity consumption in computing: Exponential growth followed by stabilization due to efficiency gains
Source: iScience. 2026 Feb 3;29(3):114876. doi: 10.1016/j.isci.2026.114876 (PMC12955200; doi:10.1016/j.isci.2026.114876)
Supplement: Table S31. Servers' weighted average power draw [file mmc22.xlsx]

## Sheet: TableS31
		Servers weighted average power draw (W)
	Year	2+ socket (hyperscale)	2+ socket (service provider)	2+ socket (internal)	1 socket (hyperscale)	1 socket (service provider)	1 socket (internal)	Volume average	Mid-Range	High-End
	1975	-	-	-	-	-	-	49.6701	-	-
	1976	-	-	-	-	-	-	52.3299	-	-
	1977	-	-	-	-	-	-	55.132	-	-
	1978	-	-	-	-	-	-	58.0842	-	-
	1979	-	-	-	-	-	-	61.1945	-	-
	1980	-	-	-	-	-	-	64.4713	-	-
	1981	-	-	-	-	-	-	67.9236	-	-
	1982	-	-	-	-	-	-	71.5608	-	-
	1983	-	-	-	-	-	-	75.3927	-	-
	1984	-	-	-	-	-	-	79.4298	-	-
	1985	-	-	-	-	-	-	83.6831	-	-
	1986	-	-	-	-	-	-	88.1641	-	-
	1987	-	-	-	-	-	-	92.8851	-	-
	1988	-	-	-	-	-	-	97.8589	-	-
	1989	-	-	-	-	-	-	103.099	-	-
	1990	-	-	-	-	-	-	108.62	-	-
	1991	-	-	-	-	-	-	114.436	-	-
	1992	-	-	-	-	-	-	120.564	-	-
	1993	-	-	-	-	-	-	127.02	-	-
	1994	-	-	-	-	-	-	133.821	-	-
	1995	-	-	-	-	-	-	140.987	-	-
	1996	-	-	-	-	-	-	148.537	319.571	3851.83
	1997	-	-	-	-	-	-	156.491	342.776	4085.28
	1998	-	-	-	-	-	-	164.87	367.666	4332.87
	1999	-	-	-	-	-	-	173.699	394.364	4595.48
	2000	-	-	-	-	-	-	183	423	4874
	2001	-	-	-	-	-	-	193.333	456	5187.67
	2002	-	-	-	-	-	-	203.667	489	5501.33
	2003	-	-	-	-	-	-	214	522	5815
	2004	-	-	-	-	-	-	216	578	6783
	2005	-	-	-	-	-	-	222	607	8106
	2006	-	-	-	-	-	-	219.309	664.1	8484.8
	2007	-	-	-	-	-	-	216.618	721.2	8863.6
	2008	-	-	-	-	-	-	213.927	778.3	9242.4
	2009	-	-	-	-	-	-	211.236	835.4	9621.2
	2010	279.61	270.8	229.28	90.39	87.54	74.12	208.545	892.5	10000
	2011	275.92	266.64	222.92	89.2	86.2	72.07	206.319	961.46	10000
	2012	272.52	262.8	217	88.1	84.96	70.15	205.393	1035.75	10000
	2013	269.37	259.23	211.42	87.08	83.8	68.35	206.487	1115.79	10000
	2014	266.42	255.87	206.13	86.13	82.72	66.64	208.569	1202	10000
	2015	263.65	252.7	201.08	85.23	81.69	65	208.554	1294.88	10000
	2016	261.02	249.69	196.23	84.38	80.72	63.44	210.718	1394.94	10000
	2017	258.53	246.81	191.55	83.58	79.79	61.92	212.504	1502.73	10000
	2018	256.15	244.05	187.01	82.81	78.9	60.46	214.463	1618.84	10000
	2019	253.87	241.4	182.6	82.07	78.04	59.03	216.082	1743.93	10000
	2020	251.69	238.84	178.3	81.36	77.21	57.64	216.938	1878.68	10000
	2021	249.056	235.859	173.872	80.5082	76.2466	56.2086	217.031	2023.85	10000
	2022	246.45	232.916	169.554	79.6653	75.2951	54.8128	216.397	2180.23	10000
