# Supplementary material for: Long-run electricity consumption in computing: Exponential growth followed by stabilization due to efficiency gains
Source: iScience. 2026 Feb 3;29(3):114876. doi: 10.1016/j.isci.2026.114876 (PMC12955200; doi:10.1016/j.isci.2026.114876)
Supplement: Table S32. Datacenters energy consumption [file mmc23.xlsx]

## Sheet: TableS32
		Datacentres energy consumption (TWh)
	Year	Servers	Storage	Network	Infrastucture	Total
	1975	0.00594222	0.000474562	0.000673086	0.00708987	0.0141797
	1976	0.0149476	0.00119376	0.00169314	0.0178345	0.035669
	1977	0.0284481	0.00227195	0.00322238	0.0339425	0.067885
	1978	0.0485384	0.00387641	0.00549803	0.0579128	0.115826
	1979	0.0709603	0.00566709	0.00803781	0.0846652	0.16933
	1980	0.10374	0.00828495	0.0117508	0.123776	0.247551
	1981	0.151662	0.0121121	0.017179	0.180953	0.361905
	1982	0.180162	0.0143883	0.0204073	0.214958	0.429916
	1983	0.252462	0.0201623	0.0285968	0.301221	0.602442
	1984	0.406698	0.0324801	0.0460675	0.485246	0.970491
	1985	0.622005	0.049675	0.0704557	0.742135	1.48427
	1986	0.91983	0.0734603	0.104191	1.09748	2.19496
	1987	1.20912	0.0965637	0.136959	1.44264	2.88528
	1988	1.4406	0.11505	0.163179	1.71883	3.43766
	1989	1.59631	0.127486	0.180817	1.90462	3.80923
	1990	2.13233	0.170294	0.241533	2.54416	5.08832
	1991	5.22081	0.416949	0.591371	6.22913	12.4583
	1992	6.24284	0.498571	0.707139	7.44855	14.8971
	1993	7.14238	0.570411	0.809031	8.52182	17.0436
	1994	7.34783	0.586818	0.832302	8.76695	17.5339
	1995	7.93272	0.633529	0.898554	9.4648	18.9296
	1996	12.2241	0.976252	1.38465	14.585	29.17
	1997	14.9884	1.25302	1.70951	17.951	35.9019
	1998	19.2092	1.68101	2.20607	23.0963	46.1926
	1999	23.8086	2.18097	2.75319	28.7427	57.4854
	2000	29.1221	2.79253	3.39093	35.3055	70.6111
	2001	37.1033	3.74063	4.35054	45.1944	90.3889
	2002	39.9367	4.22301	4.71538	48.8751	97.7502
	2003	44.9395	4.9734	5.34277	55.2556	110.511
	2004	50.9368	5.88804	6.09737	62.9222	125.844
	2005	57.6396	6.94679	6.94679	71.5332	143.066
	2006	62.5943	7.26394	6.40269	76.261	152.522
	2007	67.4548	7.52623	5.66998	80.651	161.302
	2008	72.2209	7.73494	4.75383	84.7097	169.419
	2009	76.8927	7.89133	3.6594	88.4434	176.887
	2010	81.4702	7.99666	2.39184	100.581	192.439
	2011	82.6587	9.77666	2.68925	99.1527	194.277
	2012	82.027	11.1191	2.93926	94.8505	190.936
	2013	86.6485	12.9135	3.36385	94.8955	197.821
	2014	80.9443	15.4735	3.61005	84.5377	184.565
	2015	79.1562	17.2017	3.87131	78.8611	179.09
	2016	81.0614	21.4407	4.1236	76.339	182.965
	2017	86.4354	23.1414	4.5089	75.2443	189.33
	2018	93.5597	24.6339	4.85017	70.8736	193.917
	2019	100.009	25.2	5.33751	66.0005	196.547
	2020	111.586	26.5363	5.75881	65.2491	209.13
	2021	120.008	27.8841	6.48207	62.4873	216.861
	2022	131.611	30.1062	7.2537	62.641	231.612
