# Supplementary material for: Long-run electricity consumption in computing: Exponential growth followed by stabilization due to efficiency gains
Source: iScience. 2026 Feb 3;29(3):114876. doi: 10.1016/j.isci.2026.114876 (PMC12955200; doi:10.1016/j.isci.2026.114876)
Supplement: Table S33. Processor power consumption [file mmc24.xlsx]

## Sheet: TableS33
		Processor power consumption (W)
	Year	Laptops
	2010	36.1111
	2011	33
	2012	30.75
	2013	32.4
	2014	22.5
	2015	25
	2016	23.3333
	2017	22.875
	2018	46.1111
	2019	21.8182
	2020	24.1818
	2021	26
	2022	17.5714
		Excluded because it is an outlier
