# Supplementary material for: Long-run electricity consumption in computing: Exponential growth followed by stabilization due to efficiency gains
Source: iScience. 2026 Feb 3;29(3):114876. doi: 10.1016/j.isci.2026.114876 (PMC12955200; doi:10.1016/j.isci.2026.114876)
Supplement: Table S34. Personal computers rated power consumption raw data points [file mmc25.xlsx]

## Sheet: TableS34
		Personal computers rated power consumption raw data points (W) without outliers
		Mean		Median		Standard deviation
	Year	Desktops	Laptops	Desktops	Laptops	Desktops	Laptops
	1975	173	-	173	-	-	-
	1976	-	-		-		-
	1977	100	-	100	-	-	-
	1978	-	-		-		-
	1979	-	-		-		-
	1980	-	-		-		-
	1981	-	39	-	39	-	-
	1982	-	-		-		-
	1983	130	-	130	-	-	-
	1984		-		-		-
	1985	192	-	192	-	-	-
	1986	194	-	194	-	-	-
	1987	191.833	-	205	-	56.372	-
	1988	-	-	-	-	-	-
	1989	-	-	-	-	-	-
	1990	196.5	-	212	-	46.2277	-
	1991	-	-	-	-		-
	1992	-	-	-	-	-	-
	1993	-	-		-		-
	1994	-	-	-	-	-	-
	1995	230	67	230	67	-	-
	1996	-	50	-	50	-	-
	1997	275	-	275	-	106.066	-
	1998	300	-	300	-	0	-
	1999	-	-	-	-	-	-
	2000	300	-	300	-	-	-
	2001	217.5	67	225	67	100.457	-
	2002	-	-		-		-
	2003	-	-	-	-	-	-
	2004	210.556	-	210	-	14.1748	-
	2005	-	-	-	-	-	-
	2006	265	130	265	130	120.208	-
	2007	270	99.1579	270	90	-	38.751
	2008	276.488	117.107	260	125	24.8176	44.8335
	2009	262.083	71.9444	250	65	25.29	11.0763
	2010	-	83.75	-	83.75	-	8.83883
	2011	-	-	-	-	-	-
	2012	365	-	365	-	0	-
	2013	-	130	-	130	-	-
	2014	-	-	-	-	-	-
	2015	240	-	240	-	0	-
	2016	-	112.5	-	112.5	-	-
	2017	-	-	-	-	-	-
	2018	-	-	-	-	-	-
	2019	-	-	-	-	-	-
	2020	-	-	-	-	-	-
	2021	-	-	-	-	-	-
	2022	-	-	-	-	-	-
