# Supplementary material for: Long-run electricity consumption in computing: Exponential growth followed by stabilization due to efficiency gains
Source: iScience. 2026 Feb 3;29(3):114876. doi: 10.1016/j.isci.2026.114876 (PMC12955200; doi:10.1016/j.isci.2026.114876)
Supplement: Table S35. Supercomputers rated power consumption raw data points [file mmc26.xlsx]

## Sheet: TableS35
		Supercomputers rated power consumption raw data points (kW)
	Year	Mean	Median	Standard deviation
	1975	-	-	-
	1976	115	115	-
	1977	-	-	-
	1978	-	-	-
	1979	-	-	-
	1980	-	-	-
	1981	-	-	-
	1982	-	-	-
	1983	-	-	-
	1984	-	-	-
	1985	-	-	-
	1986	-	-	-
	1987	-	-	-
	1988	-	-	-
	1989	120	120	0
	1990	70.9091	60	35.0046
	1991	73.2353	60	38.5657
	1992	73.3333	60	35.604
	1993	80.4222	60	38.5233
	1994	59.4667	41.4	30.4142
	1995	46.3111	41.4	29.8836
	1996	269.7	269.7	322.865
	1997	46.25	46.25	6.85894
	1998	51.1	51.1	0
	1999	51.1	51.1	0
	2000	-	-	-
	2001	140	140	-
	2002	3200	3200	-
	2003	415	415	-
	2004	167	167	118.794
	2005	136.025	100	237.827
	2006	162.176	147	187.825
	2007	170.665	128	203.329
	2008	271.244	162.49	498.918
	2009	323.641	203	545.973
	2010	294.866	180.83	546.153
	2011	390.979	285.74	888.858
	2012	501.511	387.68	791.683
	2013	546.993	317.5	1536.54
	2014	449.563	342.5	327.82
	2015	539.215	343.5	520.252
	2016	953.109	550.4	1877.72
	2017	705.621	571.2	620.202
	2018	1136.36	703.755	2395.23
	2019	686.095	600	409.92
	2020	1883.25	690	5268.79
	2021	1400.16	387.175	3549.47
	2022	964.241	654	1457.15
