# Supplementary material for: Long-run electricity consumption in computing: Exponential growth followed by stabilization due to efficiency gains
Source: iScience. 2026 Feb 3;29(3):114876. doi: 10.1016/j.isci.2026.114876 (PMC12955200; doi:10.1016/j.isci.2026.114876)
Supplement: Table S36. Smartphones battery capacity raw data points [file mmc27.xlsx]

## Sheet: TableS36
		Smartphones battery capacity raw data points (Wh)
	Year	Mean	Median	Standard deviation
	2007	4.255	3.885	0.883363
	2008	4.50989	4.44	0.761302
	2009	4.96369	5.143	0.681719
	2010	5.13606	5.402	0.596793
	2011	5.30241	5.3	0.790939
	2012	6.54426	6.29	1.2312
	2013	8.60108	7.77	2.88339
	2014	8.60127	8.325	2.09569
	2015	10.0878	9.62	2.70687
	2016	11.0501	11.1	3.78665
	2017	11.2995	11.1	2.24434
	2018	12.2728	11.84	2.00409
	2019	14.3589	14.8	1.76806
	2020	16.7425	18.5	4.50858
	2021	17.2046	17.02	3.74753
	2022	16.9017	18.1485	3.02881
